# Supplementary material for: A Polyelectrolyte Colloidal Brush Based on Cellulose: Perspectives for Future Applications
Source: Polymers (Basel). 2023 Nov 25;15(23):4526. doi: 10.3390/polym15234526 (PMC10708233; doi:10.3390/polym15234526)
Supplement: Supplementary file 1 [file polymers-15-04526-s001.zip]

Archive with 1 entries (1 files):
- polymers-2677962-supplementary.pdf
